# Supplementary material for: Epigenetic inheritance is gated by naïve pluripotency and Dppa2
Source: EMBO J. 2022 Feb 24;41(7):e108677. doi: 10.15252/embj.2021108677 (PMC8982627; doi:10.15252/embj.2021108677)
Supplement: Supplementary file 2 — Table EV1 [file EMBJ-41-e108677-s006.xlsx]

## Sheet: Sheet1
Table EV1_ sgRNAs used in this study
DNA target	Application	gRNA sequence (5'-3')
Adamts7 promoter	Epigenetic editing	TGCCTCGGCAGCTGGCTGAG
Cdh1 promoter	Epigenetic editing	GGCTAGGATTCGAACGACCG
Esg1 gene body +87	Epigenetic editing	CCACGCACGGCCCACAGCT
Esg1 promoter -475	Epigenetic editing	GAGAAAAACCATCCAAACCA
Greb1 promoter	Epigenetic editing	GCCCGCAAGACCCGGACGGG
Jade1 promoter	Epigenetic editing	CGGGAGCAAGCCCCTACCAG
Mest ICR	Epigenetic editing	CCGCAGCGATACAGGATCGG
p53 promoter -345	Epigenetic editing	TATGTCAGATGCTGTAGTG
Peg3 ICR	Epigenetic editing	GTGCACTAGACTGCCGACCC
Plagl1 ICR	Epigenetic editing	CCACAGAGATGATCCACCCT
Pten promoter	Epigenetic editing	CTGTCATGTCTGGGAGCCTG
Smoc1 promoter	Epigenetic editing	GGGGTCACGGTCATGAACGG
Dot1L_gRNA#1	Gene knockout	GTGTGTCCCATCAGTACTTG
Dot1L_gRNA#2	Gene knockout	TGGCTGGCCGGAAACGTGGG
Dppa2_gRNA#1	Gene knockout	GATAGATACCTGGTGGTGTG
Dppa2_gRNA#2	Gene knockout	CGGGTGCCAAAGGAAAAAGG
Kmt2d_gRNA#1	Gene knockout	AAATGGCTGTTGATCCCATG
Kmt2d_gRNA#2	Gene knockout	CTCAGGTAGGTAGATTGGCA
Smarcc1_gRNA#1	Gene knockout	TCAGCTAACACATTGAAGTG
Smarcc1_gRNA#2	Gene knockout	TCTTTCCTCATGGAACAAAG
Zmym3_gRNA#1	Gene knockout	CGAGAAGCTTCGATTCAGTG
Zmym3_gRNA#2	Gene knockout	CCAACTTGGATACCCAGAGT
FLAG-tracr:crRNA	Gene knockout	GGACCACGACGGAGACTACA
wtCas9-tracr:crRNA	Gene knockout	GAAAGCTCTGAGGCACGATA
