# Supplementary material for: Epigenetic inheritance is gated by naïve pluripotency and Dppa2
Source: EMBO J. 2022 Feb 24;41(7):e108677. doi: 10.15252/embj.2021108677 (PMC8982627; doi:10.15252/embj.2021108677)
Supplement: Supplementary file 3 — Table EV2 [file EMBJ-41-e108677-s005.xlsx]

## Sheet: Sheet1
Table EV2_ list of primers used in this study
Target name	Application	Sequence Forward	Sequence Reverse
Zmym3	Genotyping	TTAGAAAGCCCAGGCCAGTAC	GTTCTGCTGCCGTGATTGCT
Kmt2d	Genotyping	TCACCTGCTGTTCATGTCCA	CATCTCCCATGCGGTTCACT
Dot1L	Genotyping	ATGGTCTTGTGAGCACTCCT	GACAGGGTTTCTCTGTAACC
Smarcc1	Genotyping	TCAGCTCTCCTGAGCAGCTA	GAAACCTATTGGTCGGCAGC
Dppa2	Genotyping	CGCCTGCTTCCTGAGGTTAT	CCTCTGCCTCCCAAGTGTT
Adamts7	RT-qPCR	CCTGCATCAGGTCTTGTGACT	ACAGCTCATAGGACAGGAAG
Cdh1	RT-qPCR	GGGCAGAGTGAGATTTGAAG	GTCTGTCGCCACTTTGAATC
Greb1	RT-qPCR	AATGCCCTGCTTGGTTTC	GATGTGGTTGGAGAACTC
Jade1	RT-qPCR	GACAATGGCAGCTTGTCAAC	CCTAAACACCTCAGAAGGCT
Smoc1	RT-qPCR	ATGGTTCCTTCACACAGGTG	ATTCTGCACGGAAGAACC
Mest	RT-qPCR	CAAAATACTGCTTCGCTTGG	CTCTCATCCTTTGACTTTGG
Plagl1	RT-qPCR	CACCTTCTTTCTGTCTGGGC	GAGCCATGGCCTTTGGTTCT
Pten	RT-qPCR	ATCACCTGGATTACAGACCC	ACTGAGGATTGCAAGTTCCG
Rplp0	RT-qPCR	TCCAGAGGCACCATTGAAATT	TCGCTGGCTCCCACCTT
Nanog	RT-qPCR	AAGGATGAAGTGCAAGCGGT	ATACTCCACTGGTGCTGAGC
Prdm14	RT-qPCR	CGCCTCCGGATCCATATTCT	TGTGCTTGTTCAGGCTGGAA
Sox1	RT-qPCR	AAGGACAAGTACTCGCTGGC	CCTCCTGCATCATGGCCG
Pax6	RT-qPCR	CCAGCTTCACCATGGCAAAC	AACTCCGCCCATTCACTGAC
Fgf5	RT-qPCR	TGTGTCTCAGGGGATTGTAGG	TTACAGTCATCCGTAAATTTGGC
Dnmt3b	RT-qPCR	GCAGCAGACACTTCTTTGGC	TCGAGAATGTTGTGGCCATGA
Emb	RT-qPCR	TGAGGGCGATCCCACAGAT	CCGTCACTGAGATATTACAGCTC
FoxA1	RT-qPCR	ATGAGAGCAACGACTGGAACA	TCATGGAGTTCATAGAGCCCA
p53	RT-qPCR	TAGCATTCAGGCCCTCATCC	TCCGACTGTGACTCCTCCAT
p53	Pyrosequencing PCR	GGATAGGAAAGAGTATAGAGTTTAGAATAG	[Btn]ATTCTCCCTAAAATATTACCCTCAACA
p53	Pyrosequencing (seq.)	GATATAGAGGTAGGAGTT
Esg1 (TSS)	Pyrosequencing PCR	[Btn]GATTGGATTTGGAATATTTTTGGAT	ACACCCCCCACACAAATACTAAAACTTC
Esg1 (TSS)	Pyrosequencing (seq.)		CCTAAAATCTAATTCCTTAACAA
Esg1 prom. 200	Pyrosequencing PCR	GGTTTTGGGAATAGAAGTTAGTGTTG	[Btn]ACATCTAACAAAATAAAATCCCAATATCT
Esg1 prom. 200	Pyrosequencing (seq.)	AAGTTAGTGTTGGTGA
Esg1 prom. 800	Pyrosequencing PCR	GATAGAAGGGTATTAAATGTGTTAATGTT	[Btn]CCAACTCTCAAATTCCCACTTTTAT
Esg1 prom. 800	Pyrosequencing (seq.)	GGTATTAAATGTGTTAATGTTTTG
p53 prom 300	CUT&RUN qPCR	TGGCTACAAAGACTCTGT	CTATCCAGCTAGATAGTC
p53 prom 50	CUT&RUN qPCR	TATCCAGCTTTGTGCCAG	AACTTTAGCCAGGGTGAG
p53 gene body 600	CUT&RUN qPCR	GCTTAAGACTTAAGACCC	TCTCATCCAGGAACGGAA
Esg1 promoter 700	CUT&RUN qPCR	GGGCATTAAATGTGCTAATGTTC	CTTCCTTGCATTGAAATAGTCG
Esg1 promoter 200	CUT&RUN qPCR	GGCAGCGAGGTCAAGAGTAG	CAGTCGCTGGTGCTGAAATA
Oct4 promoter	CUT&RUN qPCR	TGGGCTGAAATACTGGGTTC	TTGAATGTTCGTGTGCCAAT
Hbby promoter	CUT&RUN qPCR	TGCTCCAGTCTCAGGATTCA	CAGACATTTGGTGTCTCGGTA
H3K9me3_control1	CUT&RUN qPCR	CGTCTAGGTCCTCCCAATGA	TTGGAGCTCAGGAAAAAGGA
H3K9me3_control2	CUT&RUN qPCR	CCATCTGATCCAGGGGTAAA	GCAACTGTAGACGTGCCAGA
Gapdh promoter	CUT&RUN qPCR	AATTGGAGGAGGCTCAGAGG	GAAAGGGGCAGTGTCTCCTA
