# Supplementary material for: Epigenetic inheritance is gated by naïve pluripotency and Dppa2
Source: EMBO J. 2022 Feb 24;41(7):e108677. doi: 10.15252/embj.2021108677 (PMC8982627; doi:10.15252/embj.2021108677)
Supplement: Supplementary file 4 — Table EV3 [file EMBJ-41-e108677-s001.xlsx]

## Sheet: Sheet1
Table EV3_ list of antibodies used in this study
Antibody	Use	Antibody Supplier	Catalog Number
Anti-mouse IgG	Western blot	Abcam	ab6709
Anti-Goat IgG	Western blot	Thermo Fisher Scientific	PI31402
Anti-beta-Tubuline	Western blot	Abcam	T4026
Anti-DPPA2	Western blot and CUT&RUN	Millipore	MAB4356
Anti-H3K4me3	CUT&RUN	Diagenode	C15410003
Anti-H3K9me3	CUT&RUN	Abcam	ab8898
Anti-H4K20me3	CUT&RUN	Abcam	ab9053
