# Supplementary material for: Epigenetic inheritance is gated by naïve pluripotency and Dppa2
Source: EMBO J. 2022 Feb 24;41(7):e108677. doi: 10.15252/embj.2021108677 (PMC8982627; doi:10.15252/embj.2021108677)
Supplement: Supplementary file 5 — Table EV4 [file EMBJ-41-e108677-s003.xlsx]

## Sheet: Sheet1
Table EV4_dispensation order for bisulfite pyrosequencing.
DNA target	sequence (5'-3')
Esg1 TSS 0	GTAGTCGTGTTACTAGATGATCGTATATGTCTGTTATGGTATTATGTCAGTTCTGTAGTATGTTGGAGATAGTATGTCTGTG
Esg1 promoter 200	ATTGACTGTATCGGTGATTAAGTGAGATGATCGTGAGTAGATTAAGATATAGTTGATTCTGAG
Esg1 promoter 800	AGATGATCGATATTATGCTAGAGAATATATGTGATAGTATATAATGTAGATGTATAGAGTGTGAGTATATGAGTAGAGAGTGTAGTATGTCGAGTGTGTGTGAGTATTCTG
p53 promoter	ATTCGTATCGTTATATTGTTATAGTTATATTAGTATCGATTATATGTCG
